# Supplementary material for: In vitro activity of novel antifungals, natamycin, and terbinafine against Fusarium
Source: Antimicrob Agents Chemother. 2025 May 15;69(6):e01913-24. doi: 10.1128/aac.01913-24 (PMC12135539; doi:10.1128/aac.01913-24)
Supplement: Supplemental tables — Tables S1 and S2. [file aac.01913-24-s0005.xlsx]

## Sheet: Table S1
Table S1: Strain overview
					Gene bank accession		MICs/MECs
Species complex	Species	Strain number	Source	Host	TEF-1 alpha	RPB2	Terbinafine	Natamycin	Manogepix	OlorofimVIS	OlorofimMic90	Ibrexafungerp	Rezafungin
F. dimerum species complex	Fusarium delphinoides	NRZ-2021-0915	Eye anterior chamber puncture	Human	-	PQ741972	1	2	≤0,016	>8	>8	-	-
	Fusarium delphinoides	NRZ-2019-0192	Wound swab lower leg	Human	-	PQ741973	1	4	≤0,016	>8	>8	-	-
	Fusarium dimerum	NRZ-2018-0159	Not specified (Keratitis)	-	MZ359477	-	4	4	≤0,016	>8	>8	-	-
	Fusarium dimerum	NRZ-2018-0295	Not specified (Keratitis)	-	PQ741966	-	0.25	2	≤0,016	>8	>8	-	-
	Fusarium dimerum	NRZ-2018-0469	Ascites	Human	PQ741961	-	1	2	≤0,016	>8	>8	-	-
	Fusarium dimerum	NRZ-2018-0516	Contact lense	-	MZ359492	-	1	4	≤0,016	>8	>8	-	-
	Fusarium dimerum	NRZ-2020-0642	Contact lense fluid	-	MZ359533	-	1	2	≤0,016	>8	>8	-	-
	Fusarium dimerum	NRZ-2020-0749	Contact lense case	-	PQ741963	-	1	2	≤0,016	>8	>8	-	-
	Fusarium dimerum	NRZ-2021-0541	Contact lense	-	PQ741965	-	1	2	≤0,016	>8	>8	-	-
	Fusarium dimerum	NRZ-2021-0751	Central venous catheter	Human	PQ741964	-	1	4	≤0,016	>8	>8	>8	8
	Fusarium dimerum	NRZ-2020-0078	Contact lense	-	MZ359527	-	2	4	≤0,016	>8	>8	-	-
	Fusarium dimerum	NRZ-2024-0099	Intraoperative swab maxillary sinus	Human	PQ741962	-	0.5	2	≤0,016	>8	>8	-	-
F. fujikuroi species complex	Fusarium annulatum	NRZ-2016-0352	BAL	Human	PQ741864	-	0.125	4	≤0,016	≤0,016	≤0,016	-	-
	Fusarium annulatum	NRZ-2017-0342	BAL	Human	PQ741866	-	1	4	≤0,016	≤0,016	≤0,016	-	-
	Fusarium annulatum	NRZ-2020-0072	Throat swab	Human	PQ741867	-	4	8	≤0,016	0.03	≤0,016	-	-
	Fusarium annulatum	NRZ-2020-0160	BAL	Human	PQ741871	-	2	4	≤0,016	≤0,016	≤0,016	-	-
	Fusarium annulatum	NRZ-2020-0764	Corneal swab	Human	PQ741873	-	2	8	≤0,016	0.03	≤0,016	-	-
	Fusarium annulatum	NRZ-2021-0020	Urine	Human	PQ741870	-	4	8	≤0,016	0.06	0.06	-	-
	Fusarium annulatum	NRZ-2021-0061	BAL	Human	PQ741869	-	1	4	≤0,016	0.06	≤0,016	-	-
	Fusarium annulatum	NRZ-2021-0087	Corneal swab	Human	PQ741868	-	2	4	≤0,016	≤0,016	≤0,016	>8	>8
	Fusarium annulatum	NRZ-2021-0185	Nose swab	Human	PQ741875	-	2	4	≤0,016	≤0,016	≤0,016	-	-
	Fusarium annulatum	NRZ-2021-0540	Blood	Human	PQ741872	-	4	8	≤0,016	≤0,016	≤0,016	-	-
	Fusarium annulatum	NRZ-2023-0472A	Sputum	Human	PQ741863	-	2	4	≤0,016	≤0,016	≤0,016	-	-
	Fusarium annulatum	NRZ-2023-0963	Sputum	Human	PQ741874	-	1	8	≤0,016	≤0,016	≤0,016	-	-
	Fusarium annulatum	NRZ-2023-1059	BAL	Human	PQ741865	-	1	4	≤0,016	≤0,016	≤0,016	-	-
	Fusarium joanfreemaniae	NRZ-2015-0153	Blood	Human	PQ741876	-	4	4	≤0,016	1	1	-	-
	Fusarium joanfreemaniae	NRZ-2016-0216	Sputum	Human	PQ741878	-	2	4	≤0,016	1	1	-	-
	Fusarium joanfreemaniae	NRZ-2018-0301	Corneal swab	Human	MZ359481	-	2	4	≤0,016	0.5	0.5	-	-
	Fusarium joanfreemaniae	NRZ-2019-0430	Blood	Human	MZ359514	-	2	4	≤0,016	0.5	0.25	-	-
	Fusarium joanfreemaniae	NRZ-2020-0641	Blood	Human	PQ741879	-	1	4	≤0,016	1	0.25	-	-
	Fusarium joanfreemaniae	NRZ-2024-0384	Contact lense	-	PQ741877	-	1	4	≤0,016	0.5	0.25	-	-
	Fusarium musae	NRZ-2016-0386	Corneal swab	Human	MZ359431	-	2	4	≤0,016	0.5	0.125	-	-
	Fusarium musae	NRZ-2018-0223	Urine	Human	PQ741882	-	1	4	≤0,016	0.25	0.125	-	-
	Fusarium musae	NRZ-2018-0430	Contact lense	-	MZ359485	-	1	4	≤0,016	0.25	0.03	-	-
	Fusarium musae	NRZ-2021-0287	Sputum	Human	PQ741885	-	1	4	≤0,016	1	0.25	-	-
	Fusarium musae	NRZ-2021-0296	Skin biopsy	Human	PQ741886	-	1	4	≤0,016	0.5	0.25	-	-
	Fusarium musae	NRZ-2022-0103	Skin biopsy	Human	PQ741880	-	1	4	≤0,016	0.25	0.125	-	-
	Fusarium musae	NRZ-2022-1051	Sputum	Human	PQ741884	-	2	4	≤0,016	1	0.25	-	-
	Fusarium musae	NRZ-2023-0540	Tracheal secretion	Human	PQ741887	-	1	4	≤0,016	0.125	0.06	-	-
	Fusarium musae	NRZ-2023-0818	Blood	Human	PQ741883	-	1	4	≤0,016	0.25	0.125	-	-
	Fusarium musae	NRZ-2016-0336	Cornea biopsy	Human	MZ359430	-	1	4	≤0,016	0.25	0.03	-	-
	Fusarium musae	NRZ-2024-0558	Blood	Human	PQ741881	-	1	4	≤0,016	1	0.25	-	-
	Fusarium musae	NRZ-2024-0059	Tongue swab	Human	PQ741888	-	2	4	≤0,016	1	0.25	-	-
	Fusarium verticillioides	NRZ-2018-0611	Contact lense	-	MZ359494	-	1	4	0.03	0.5	0.125	-	-
	Fusarium verticillioides	NRZ-2019-0711	BAL	Human	PQ741895	-	2	4	≤0,016	0.5	0.125	-	-
	Fusarium verticillioides	NRZ-2021-0080	Sputum	Human	PQ741894	-	1	4	≤0,016	0.25	0.03	-	-
	Fusarium verticillioides	NRZ-2021-0634	Upper leg lesion	Human	PQ741890	-	2	4	≤0,016	0.125	0.03	-	-
	Fusarium verticillioides	NRZ-2021-0833	BAL	Human	PQ741896	-	2	8	≤0,016	1	0.5	-	-
	Fusarium verticillioides	NRZ-2022-0074	Contact lense case	-	PQ741891	-	1	4	≤0,016	1	0.125	-	-
	Fusarium verticillioides	NRZ-2023-0449	BAL	Human	PQ741892	-	2	8	≤0,016	0.5	0.125	>8	>8
	Fusarium verticillioides	NRZ-2020-0025	Eye anterior chamber swab	Human	MZ359526	-	2	4	≤0,016	0.25	0.03	-	-
	Fusarium verticillioides	NRZ-2023-0468	Contact lense fluid	-	PQ741889	-	1	4	≤0,016	0.25	0.06	-	-
	Fusarium verticillioides	NRZ-2024-0386	Blood	Human	PQ741893	-	2	4	≤0,016	0.125	0.06	-	-
F. incarnatum-equiseti species complex	Fusarium clavum	NRZ-2020-0729	Contact lense fluid	-	-	PQ741969	32	4	≤0,016	>8	>8	-	-
	Fusarium clavum	NRZ-2023-0484	Contact lense	-	-	PQ741970	>32	2	≤0,016	>8	0.125	>8	>8
	Fusarium equiseti	NRZ-2018-0607	Corneal tissue	Human	MZ382432	PQ741967	>32	4	0.03	>8	>8	-	-
	Fusarium equiseti	NRZ-2023-0033	Right foot	Human	-	PQ741968	>32	4	≤0,016	>8	>8	-	-
	Fusarium flagelliforme	NRZ-2020-0606	Nose swab	Human	-	PQ741971	>32	4	≤0,016	>8	>8	-	-
F. oxysporum species complex	Fusarium contaminatum	NRZ-2018-0100	Blood	Human	PQ741901	-	4	4	≤0,016	0.125	0.125	-	-
	Fusarium contaminatum	NRZ-2023-0588	Contact lense	-	PQ741902	-	>32	4	≤0,016	1	1	-	-
	Fusarium contaminatum/pharetrum	NRZ-2017-0207	Lower leg after debridement	Human	PQ741905	-	>32	4	≤0,016	0.06	0.03	-	-
	Fusarium contaminatum/pharetrum	NRZ-2019-0558	Eye lense	Human	PQ741904	-	>32	4	≤0,016	0.25	0.06	-	-
	Fusarium contaminatum/pharetrum	NRZ-2023-1306	Sputum	Human	PQ741903	-	16	4	≤0,016	0.125	0.125	-	-
	Fusarium coriorum	NRZ-2016-0173	Corneal swab	Human	MZ359421	-	2	8	≤0,016	0.06	0.06	-	-
	Fusarium coriorum	NRZ-2017-0011	Contact lense fluid	-	MZ359434	-	1	4	≤0,016	0.125	0.06	-	-
	Fusarium curvatum	NRZ-2016-0300	Nose swab	Human	PQ741899	-	32	4	≤0,016	0.25	0.125	-	-
	Fusarium curvatum	NRZ-2018-0401	Contact lense	-	MZ359484	-	0.5	8	≤0,016	0.5	0.06	-	-
	Fusarium curvatum	NRZ-2022-0774	Sputum	Human	PQ741900	-	4	4	≤0,016	0.25	0.125	-	-
	Fusarium languescens	NRZ-2023-1095	Hand tissue	Human	PQ741897	-	>32	4	0.06	0.25	0.25	-	-
	Fusarium nirenbergiae	NRZ-2023-1081	Deep wound swab knee	Human	PQ741916	-	2	4	≤0,016	1	0.5	-	-
	Fusarium nirenbergiae	NRZ-2017-0080	Contact lense	-	MZ359439	-	8	4	≤0,016	0.5	0.125	-	-
	Fusarium nirenbergiae	NRZ-2017-0158	Contact lense	-	MZ359444	-	4	4	≤0,016	0.5	0.125	-	-
	Fusarium nirenbergiae	NRZ-2019-0653	Cornea biopsy	Human	MZ359522	-	>32	4	≤0,016	0.5	0.25	-	-
	Fusarium nirenbergiae	NRZ-2019-0710	Contact lense	-	MZ359523	-	>32	8	≤0,016	0.5	0.25	-	-
	Fusarium nirenbergiae	NRZ-2020-0392	Hip tissue	Human	PQ741917	-	8	4	≤0,016	0.5	0.25	-	-
	Fusarium nirenbergiae	NRZ-2020-0493	Wound swab leg	Human	PQ741918	-	>32	8	≤0,016	0.25	0.125	-	-
	Fusarium nirenbergiae	NRZ-2020-0589	Sputum	Human	PQ741921	-	>32	4	≤0,016	0.25	0.125	-	-
	Fusarium nirenbergiae	NRZ-2021-0028	Corneal swab	Human	PQ741915	-	1	4	≤0,016	0.25	0.125	-	-
	Fusarium nirenbergiae	NRZ-2021-0813	Contact lense case	-	PQ741920	-	>32	4	0.03	0.5	0.125	-	-
	Fusarium nirenbergiae	NRZ-2024-0061	Eye anterior chamber puncture	Human	PQ741919	-	>32	8	≤0,016	0.5	0.25	-	-
	Fusarium oxysporum	NRZ-2023-0469	Lower leg wound	Human	PQ741898	-	>32	8	≤0,016	1	0.5	-	-
	Fusarium veterinarium	NRZ-2018-0632	Contact lense	-	MZ359497	-	>32	4	≤0,016	0.5	0.25	-	-
	Fusarium veterinarium	NRZ-2024-0397	Vitreous body puncture	Human	PQ741911	-	4	2	≤0,016	0.125	1	-	-
	Fusarium veterinarium	NRZ-2019-0115	Eye anterior chamber puncture	Human	MZ359501	-	2	8	≤0,016	0.5	0.25	-	-
	Fusarium veterinarium	NRZ-2020-0446	Contact lense	-	MZ359531	-	>32	4	≤0,016	0.25	0.125	-	-
	Fusarium veterinarium	NRZ-2022-0283	Cornea biopsy	Human	PQ741907	-	8	4	≤0,016	0.25	0.125	-	-
	Fusarium veterinarium	NRZ-2022-0709	Contact lense	-	PQ741912	-	>32	4	≤0,016	0.25	0.125	-	-
	Fusarium veterinarium	NRZ-2023-0871	Corneal swab	Human	PQ741910	-	8	8	≤0,016	0.5	0.25	-	-
	Fusarium veterinarium	NRZ-2023-1184	Lower arm wound	Human	PQ741909	-	4	4	0.03	0.125	0.125	-	-
	Fusarium veterinarium	NRZ-2022-0298	Contact lense fluid	-	PQ741913	-	4	4	≤0,016	1	0.25	-	-
	Fusarium veterinarium	NRZ-2022-0633	Contact lense	-	PQ741908	-	1	4	≤0,016	0.5	0.125	-	-
	Fusarium veterinarium	NRZ-2022-0954	Wound swab ulcer	Human	PQ741906	-	4	4	≤0,016	1	0.125	>8	>8
	Fusarium veterinarium	NRZ-2022-1008	Corneal swab	Human	PQ741914	-	2	4	≤0,016	0.5	0.25	-	-
F. redolens species complex	Fusarium redolens	NRZ-2020-0020	Contact lense	-	MZ359525	-	2	4	≤0,016	0.5	0.125	-	-
	Fusarium redolens	NRZ-2020-0515	Elbow tissue	Human	PQ741924	-	2	8	≤0,016	0.25	0.06	>8	>8
	Fusarium redolens	NRZ-2022-0403	Lower leg tissue	Human	PQ741923	-	4	4	≤0,016	0.5	0.125	-	-
	Fusarium redolens	NRZ-2019-0292	Deep knee swab	Human	PQ741922	-	2	4	≤0,016	0.25	0.125	-	-
F. solani species complex	Fusarium breviconum	NRZ-2018-0246	Wound swab upper leg	Human	PQ741930	-	>32	8	≤0,016	>8	>8	-	-
	Fusarium falciforme	NRZ-2016-0123	Conjunctiva swab	Human	MZ359417	-	>32	8	≤0,016	>8	>8	-	-
	Fusarium falciforme	NRZ-2018-0195	Wound swab	Human	PQ741928	-	>32	4	≤0,016	>8	>8	-	-
	Fusarium falciforme	NRZ-2018-0637	Wound swab arm	Human	PQ741926	-	>32	8	≤0,016	>8	>8	-	-
	Fusarium falciforme	NRZ-2019-0066	Corneal swab	Human	MZ359500	-	>32	8	≤0,016	>8	>8	-	-
	Fusarium falciforme	NRZ-2020-0612	Cornea biopsy	Human	MZ359532	-	>32	8	≤0,016	>8	>8	-	-
	Fusarium falciforme	NRZ-2021-0078	Foot tissue	Human	PQ741925	-	>32	4	≤0,016	>8	>8	-	-
	Fusarium falciforme	NRZ-2022-0580	Corneal swab	Human	PQ741929	-	>32	4	≤0,016	>8	>8	-	-
	Fusarium falciforme	NRZ-2024-0192	Cornea biopsy	Human	PQ741927	-	>32	8	≤0,016	>8	4	-	-
	Fusarium keratoplasticum	NRZ-2017-0556	Not specified (Endophtalmitis)	-	PQ741939	-	>32	4	≤0,016	>8	>8	-	-
	Fusarium keratoplasticum	NRZ-2018-0041	Eye anterior chamber puncture	Human	PQ741947	-	>32	1	≤0,016	>8	>8	-	-
	Fusarium keratoplasticum	NRZ-2018-0049	Cornea biopsy	Human	MZ359471	-	>32	4	≤0,016	>8	>8	-	-
	Fusarium keratoplasticum	NRZ-2019-0169	Blood	Human	PQ741943	-	>32	8	≤0,016	>8	>8	-	-
	Fusarium keratoplasticum	NRZ-2021-0031	Eye anterior chamber puncture	Human	PQ741946	-	>32	4	≤0,016	>8	>8	-	-
	Fusarium keratoplasticum	NRZ-2022-0191	Cornea biopsy	Human	PQ741945	-	>32	4	≤0,016	>8	>8	-	-
	Fusarium keratoplasticum	NRZ-2022-0911	Brain abscess	Human	PQ741941	-	>32	4	≤0,016	>8	>8	-	-
	Fusarium keratoplasticum	NRZ-2023-0470	Corneal swab	Human	PQ741942	-	>32	4	≤0,016	>8	>8	-	-
	Fusarium keratoplasticum	NRZ-2021-0275	Blood	Human	PQ741944	-	>32	4	≤0,016	>8	>8	-	-
	Fusarium keratoplasticum	NRZ-2024-0274	Blood	Human	PQ741940	-	>32	4	≤0,016	>8	>8	-	-
	Fusarium metavorans	NRZ-2023-0725	Corneal swab	Human	PQ741960	-	>32	8	≤0,016	>8	>8	-	-
	Fusarium petroliphilum	NRZ-2020-0722	Blood	Human	PQ741953	-	>32	8	≤0,016	>8	>8	-	-
	Fusarium petroliphilum	NRZ-2021-0886	Blood	Human	PQ741958	-	>32	8	≤0,016	>8	>8	-	-
	Fusarium petroliphilum	NRZ-2022-0544	Cornea biopsy	Human	PQ741952	-	>32	8	≤0,016	>8	>8	-	-
	Fusarium petroliphilum	NRZ-2022-0897	Vitreous body puncture	Human	PQ741959	-	>32	4	≤0,016	>8	>8	-	-
	Fusarium petroliphilum	NRZ-2023-0608	Gall bladder puncture	-	PQ741957	-	>32	4	≤0,016	>8	>8	-	-
	Fusarium petroliphilum	NRZ-2023-0667	Cornea biopsy	Human	PQ741956	-	>32	8	≤0,016	>8	>8	-	-
	Fusarium petroliphilum	NRZ-2017-0382	Foot swab	Human	PQ741950	-	>32	4	≤0,016	>8	>8	-	-
	Fusarium petroliphilum	NRZ-2017-0523	Contact lense	-	MZ359464	-	>32	4	≤0,016	>8	>8	-	-
	Fusarium petroliphilum	NRZ-2018-0045	Not specified (Keratitis)	-	MZ359470	-	>32	8	≤0,016	>8	>8	-	-
	Fusarium petroliphilum	NRZ-2018-0080	Dander of onychomycoses patient	Human	PQ741951	-	>32	4	≤0,016	>8	>8	-	-
	Fusarium petroliphilum	NRZ-2020-0183	Eye anterior chamber puncture	Human	MZ359529	-	>32	4	≤0,016	>8	>8	-	-
	Fusarium petroliphilum	NRZ-2023-0864	Eye lense	Human	PQ741955	-	>32	8	≤0,016	>8	2	-	-
	Fusarium petroliphilum	NRZ-2023-1141	Stool	Human	PQ741954	-	>32	4	≤0,016	>8	>8	-	-
	Fusarium solani	NRZ-2021-0417	Wound swab upper leg	Human	PQ741938	-	>32	16	≤0,016	>8	>8	-	-
	Fusarium solani	NRZ-2022-0190	Ankle wound	Human	PQ741937	-	>32	8	≤0,016	>8	>8	-	-
	Fusarium solani	NRZ-2023-0776	Wound biopsy	Human	PQ741932	-	>32	8	≤0,016	>8	>8	-	-
	Fusarium solani	NRZ-2023-1032	Skin biopsy	Human	PQ741933	-	>32	8	0.06	>8	>8	-	-
	Fusarium solani	NRZ-2023-1077	Lower leg wound	Human	PQ741934	-	>32	4	≤0,016	>8	>8	>8	>8
	Fusarium solani	NRZ-2016-0174	Intraoperative swab	Human	PQ741931	-	>32	8	≤0,016	>8	>8	-	-
	Fusarium solani	NRZ-2017-0024	Cornea biopsy	Human	MZ359436	-	32	4	≤0,016	>8	>8	-	-
	Fusarium solani	NRZ-2017-0466	Contact lense	-	MZ359456	-	8	8	≤0,016	>8	>8	-	-
	Fusarium solani	NRZ-2022-0376	Lower leg tissue	Human	PQ741936	-	>32	2	≤0,016	>8	>8	-	-
	Fusarium solani	NRZ-2022-0424	Hand tissue	Human	PQ741935	-	>32	8	≤0,016	>8	>8	-	-
	Fusarium tonkinense	NRZ-2022-0958	Corneal swab	Human	PQ741949	-	>32	4	≤0,016	>8	>8	-	-
	Fusarium tonkinense	NRZ-2023-0373	Vitreous body puncture	Human	PQ741948	-	>32	8	≤0,016	>8	4	-	-

## Sheet: Table S2
Table S2: Oligos used in this study
Oligo name	Target	Sequence (5'-3')	Reference
EF-1Fus	Transcription elongation factor 1-alpha	ATGGGTAAGGAGGACAAGAC	O`Donnell et al. 2000
EF-2Fus	Transcription elongation factor 1-alpha	GGAAGTACCAGTGATCATGTT	O`Donnell et al. 2000
fRPB2-5F2	RNA Polymerase II second largest subunit	GGGGWGAYCAGAAGAAG	Liu et al. 1999
fRPB2-7cR	RNA Polymerase II second largest subunit	CCCATRGCTTGYTTRCCCAT	Liu et al. 1999
